# Supplementary material for: Premna grandipaniculata (Lamiaceae, Premnoideae), a remarkable new species from north Myanmar
Source: PhytoKeys. 2018 Jan 29;(94):117–23. doi: 10.3897/phytokeys.94.22033 (PMC5799725; doi:10.3897/phytokeys.94.22033)
Supplement: XML Treatment for Premna grandipaniculata [file phytokeys.94.22033-treatment1.xml]

<!DOCTYPE tp:taxon-treatment
  PUBLIC "-//TaxonX//DTD Taxonomic Treatment Publishing DTD v0 20100105//EN" "tax-treatment-NSO.dtd">
<tp:taxon-treatment xmlns:tp="http://www.plazi.org/taxpub"><tp:treatment-meta><kwd-group><label>Taxon classification</label><kwd><named-content xmlns:xlink="http://www.w3.org/1999/xlink" content-type="kingdom">Plantae</named-content></kwd><kwd><named-content xmlns:xlink="http://www.w3.org/1999/xlink" content-type="order">Lamiales</named-content></kwd><kwd><named-content xmlns:xlink="http://www.w3.org/1999/xlink" content-type="family">Lamiaceae</named-content></kwd></kwd-group><mixed-citation publication-type="journal"><person-group><name><surname>Tan</surname><given-names>Yun-Hong</given-names></name><name><surname>Li</surname><given-names>De-Rong</given-names></name><name><surname>Zhou</surname><given-names>Shi-Shun</given-names></name><name><surname>Chen</surname><given-names>Yong-Jun</given-names></name><name><surname>Bramley</surname><given-names>Gemma L.C.</given-names></name><name><surname>Li</surname><given-names>Bo</given-names></name></person-group><article-title>
          <italic><tp:taxon-name><tp:taxon-name-part taxon-name-part-type="genus" reg="Premna">Premna</tp:taxon-name-part> <tp:taxon-name-part taxon-name-part-type="species" reg="grandipaniculata">grandipaniculata</tp:taxon-name-part></tp:taxon-name></italic> (<tp:taxon-name><tp:taxon-name-part taxon-name-part-type="family">Lamiaceae</tp:taxon-name-part></tp:taxon-name>, <tp:taxon-name><tp:taxon-name-part taxon-name-part-type="subfamily">Premnoideae</tp:taxon-name-part></tp:taxon-name>), a remarkable new species from north Myanmar</article-title><source>PhytoKeys</source><day>29</day><month>1</month><year>2018</year><volume>2018</volume><issue>94</issue><fpage>117</fpage><lpage>123</lpage><pub-id pub-id-type="doi">10.3897/phytokeys.94.22033</pub-id></mixed-citation></tp:treatment-meta><tp:nomenclature><tp:taxon-name>
            <tp:taxon-name-part taxon-name-part-type="genus" reg="Premna">Premna</tp:taxon-name-part>
            <tp:taxon-name-part taxon-name-part-type="species" reg="grandipaniculata">grandipaniculata</tp:taxon-name-part>
            <object-id xmlns:xlink="http://www.w3.org/1999/xlink" content-type="ipni" xlink:type="simple">urn:lsid:ipni.org:names:77175495-1</object-id>
          </tp:taxon-name><tp:taxon-authority>Y.H.Tan &amp; Bo Li</tp:taxon-authority><tp:taxon-status xmlns:xlink="http://www.w3.org/1999/xlink" xlink:type="simple">sp. nov.</tp:taxon-status><xref ref-type="fig" rid="F1">Figures 1A–C</xref><xref ref-type="fig" rid="F2">, 2</xref></tp:nomenclature><tp:treatment-sec sec-type="diagnosis" id="SECID0E5MAC"><title>Diagnosis.</title><p>This species is distinguishable by its huge complicated paniculiform inflorescences. <italic><tp:taxon-name><tp:taxon-name-part taxon-name-part-type="genus" reg="Premna">Premna</tp:taxon-name-part> <tp:taxon-name-part taxon-name-part-type="species" reg="grandipaniculata">grandipaniculata</tp:taxon-name-part></tp:taxon-name></italic> shares the same primary inflorescence structure with <italic><tp:taxon-name><tp:taxon-name-part taxon-name-part-type="genus" reg="Premna">P.</tp:taxon-name-part> <tp:taxon-name-part taxon-name-part-type="species" reg="bracteata">bracteata</tp:taxon-name-part></tp:taxon-name></italic> and <italic><tp:taxon-name><tp:taxon-name-part taxon-name-part-type="genus" reg="Premna">P.</tp:taxon-name-part> <tp:taxon-name-part taxon-name-part-type="species" reg="interrupta">interrupta</tp:taxon-name-part></tp:taxon-name></italic>, but is distinct from the latter two in its spike-like thyrses forming a panicle with tertiary branches (vs. with secondary branches in <italic><tp:taxon-name><tp:taxon-name-part taxon-name-part-type="genus" reg="Premna">P.</tp:taxon-name-part> <tp:taxon-name-part taxon-name-part-type="species" reg="bracteata">bracteata</tp:taxon-name-part></tp:taxon-name></italic>, while without branches in <italic><tp:taxon-name><tp:taxon-name-part taxon-name-part-type="genus" reg="Premna">P.</tp:taxon-name-part> <tp:taxon-name-part taxon-name-part-type="species" reg="interrupta">interrupta</tp:taxon-name-part></tp:taxon-name></italic>) and in having nearly glabrous branchlets, petioles, leaves and inflorescences (vs. densely pubescent throughout in the latter two species) (Table <xref ref-type="table" rid="T1">1</xref>).</p></tp:treatment-sec><tp:treatment-sec sec-type="material" id="SECID0E6OAC"><title>Type.</title><p>MYANMAR. Kachin State, Putao District, ca. 2–3 miles from Wasandum village, <named-content xmlns:xlink="http://www.w3.org/1999/xlink" content-type="dwc:verbatimCoordinates" xlink:type="simple"><named-content content-type="geo-json" specific-use="{&#34;type&#34;:&#34;Point&#34;,&#34;coordinates&#34;:[97.200411,27.483414]}" id="NCID0EIPAC" xlink:type="simple">27°29'00.29"N, 97°12'01.48"E</named-content></named-content>, Alt. 1050 m, 29 April 2016, <italic>Y.H. Tan &amp; S.S. Zhou 20160031</italic> (holotype: HITBC!; isotypes: HITBC!,RAF!, JXAU!).</p><!--PageBreak--></tp:treatment-sec><tp:treatment-sec sec-type="description" id="SECID0EQPAC"><title>Description.</title><p>
            <italic>Woody</italic> climbers. <italic>Branches</italic> grey, terete, robust, nutant, without an interpetiolar ridge. <italic>Branchlets</italic> purplish brown, with densely small white elliptic lenticel stomentose, without bracts at the base. <italic>Leaves</italic> simple, opposite-decussate, glabrous, broadly ovate to suborbicular, leathery, 14–23 × 10.5–17.5 cm, apex acute, base subrounded, rounded to slightly cordate, margin entire; veins 4–7 pairs, abaxially raised and adaxially slightly compressed, secondary veins curved and jointed near margin; petiole 2.4–3.5 cm long, purplish dark green, slightly inflated, purplish furrowed on upper part. <italic>Inflorescences</italic> terminal, a large complicated panicle with tertiary branches, 18–30 cm long, 12–20 cm wide, peduncle nearly glabrous, terminal branches spike-like thyrses, 10–20 cm long, formed by sessile cymes laxly arranged on axis; bracts ovate, 3.0–10 mm long, easily deciduous; bracteoles subulate, tiny. <italic>Calyx</italic> campanulate, 2.0–2.5 mm long, outside minutely brownish pubescent, 2-lipped; lips entire, or upper lip emarginate and ciliate, apex subrounded. <italic>Corolla</italic> green to greenish white, subglabrous, outside glandular, inside densely white villose <!--PageBreak-->around throat, 4-lobed; lobes broadly obovate, apex subrounded. <italic>Stamens</italic> 4, equal, exserted; anther purple. <italic>Ovary</italic> oblong, 1.0–1.5 mm long, glabrous, glandular; style white, slender, 3.5–4.5 mm long. <italic>Fruits</italic> drupaceous, narrowly obovate, 4.0–5.0 × 2.5–3.5 mm, yellowish brown.</p><fig id="F1" position="float" orientation="portrait"><label>Figure 1.</label><caption><p>Morphological comparisons amongst <italic><tp:taxon-name><tp:taxon-name-part taxon-name-part-type="genus" reg="Premna">Premna</tp:taxon-name-part> <tp:taxon-name-part taxon-name-part-type="species" reg="grandipaniculata">grandipaniculata</tp:taxon-name-part></tp:taxon-name></italic> (<bold>A–C</bold>), <italic><tp:taxon-name><tp:taxon-name-part taxon-name-part-type="genus" reg="Premna">P.</tp:taxon-name-part> <tp:taxon-name-part taxon-name-part-type="species" reg="bracteata">bracteata</tp:taxon-name-part></tp:taxon-name></italic> (<bold>D–F</bold>) and <italic><tp:taxon-name><tp:taxon-name-part taxon-name-part-type="genus" reg="Premna">P.</tp:taxon-name-part> <tp:taxon-name-part taxon-name-part-type="species" reg="interrupta">interrupta</tp:taxon-name-part></tp:taxon-name></italic> (<bold>G–I</bold>). <bold>A, D, G</bold> habit <bold>B, E, H</bold> branchlets with leaves <bold>C, F, I</bold> inflorescences.</p></caption><graphic xmlns:xlink="http://www.w3.org/1999/xlink" xlink:href="phytokeys-94-117-g001.jpg" position="float" orientation="portrait" xlink:type="simple" id="oo_182250.jpg"/></fig><fig id="F2" position="float" orientation="portrait"><label>Figure 2.</label><caption><p>Line drawing of <italic><tp:taxon-name><tp:taxon-name-part taxon-name-part-type="genus" reg="Premna">Premna</tp:taxon-name-part> <tp:taxon-name-part taxon-name-part-type="species" reg="grandipaniculata">grandipaniculata</tp:taxon-name-part></tp:taxon-name></italic> Y. H. Tan &amp; Bo Li, sp. nov. <bold>A</bold> a branchlet with leaves and inflorescence <bold>B</bold> abaxial surface of leaf blade <bold>C</bold> flowers <bold>D.</bold> dissected corolla and stamens in a bud <bold>E</bold> calyx and style.</p></caption><graphic xmlns:xlink="http://www.w3.org/1999/xlink" xlink:href="phytokeys-94-117-g002.jpg" position="float" orientation="portrait" xlink:type="simple" id="oo_182251.jpg"/></fig></tp:treatment-sec><tp:treatment-sec sec-type="phenology" id="SECID0EYDAE"><title>Phenology.</title><p>Flowering was observed from early March to April and fruiting from late May to late June.</p></tp:treatment-sec><tp:treatment-sec sec-type="distribution" id="SECID0E4DAE"><title>Distribution.</title><p>The species is currently known only from the type locality of Putao, Kachin State, northern Myanmar, grows in tropical montane forests, at an elevation 700–1200 m a.s.l.</p></tp:treatment-sec><tp:treatment-sec sec-type="etymology" id="SECID0ECEAE"><title>Etymology.</title><p>The specific epithet “<italic><tp:taxon-name><tp:taxon-name-part taxon-name-part-type="genus" reg="Premna"/><tp:taxon-name-part taxon-name-part-type="species" reg="grandipaniculata">grandipaniculata</tp:taxon-name-part></tp:taxon-name></italic>” indicates that the species bear large complicated paniculiform inflorescences.</p></tp:treatment-sec><tp:treatment-sec sec-type="Preliminary conservation status" id="SECID0ESEAE"><title>Preliminary conservation status.</title><p>This species is only known from a single locality in Myanmar and as the habitat, in which it is found, is threatened by deforestation (author’s personal observation), it is categorised as critically endangered under criteria B and D following IUCN Red List Categories (<xref ref-type="bibr" rid="B7">IUCN 2012</xref>).</p></tp:treatment-sec><tp:treatment-sec sec-type="notes" id="SECID0E3EAE"><title>Note.</title><p>The most noticeable trait of the new species is its huge complicated paniculiform inflorescence. After examination, it was found to be formed by tertiary branches of spike-like thyrses. Such a spike-like thyrse is a rare type of inflorescence in <italic><tp:taxon-name><tp:taxon-name-part taxon-name-part-type="genus" reg="Premna">Premna</tp:taxon-name-part></tp:taxon-name></italic>, currently found in only two species, <italic><tp:taxon-name><tp:taxon-name-part taxon-name-part-type="genus" reg="Premna">P.</tp:taxon-name-part> <tp:taxon-name-part taxon-name-part-type="species" reg="bracteata">bracteata</tp:taxon-name-part></tp:taxon-name></italic> and <italic><tp:taxon-name><tp:taxon-name-part taxon-name-part-type="genus" reg="Premna">P.</tp:taxon-name-part> <tp:taxon-name-part taxon-name-part-type="species" reg="interrupta">interrupta</tp:taxon-name-part></tp:taxon-name></italic>. In <italic><tp:taxon-name><tp:taxon-name-part taxon-name-part-type="genus" reg="Premna">P.</tp:taxon-name-part> <tp:taxon-name-part taxon-name-part-type="species" reg="interrupta">interrupta</tp:taxon-name-part></tp:taxon-name></italic>, sessile cymes form a single spike-like thyrse without branches, while in <italic><tp:taxon-name><tp:taxon-name-part taxon-name-part-type="genus" reg="Premna">P.</tp:taxon-name-part> <tp:taxon-name-part taxon-name-part-type="species" reg="bracteata">bracteata</tp:taxon-name-part></tp:taxon-name></italic> the lower parts of inflorescence bear 2–4 pairs of secondary branches. Besides its inflorescence structure, <italic><tp:taxon-name><tp:taxon-name-part taxon-name-part-type="genus" reg="Premna">P.</tp:taxon-name-part> <tp:taxon-name-part taxon-name-part-type="species" reg="grandipaniculata">grandipaniculata</tp:taxon-name-part></tp:taxon-name></italic> also differs from <italic><tp:taxon-name><tp:taxon-name-part taxon-name-part-type="genus" reg="Premna">P.</tp:taxon-name-part> <tp:taxon-name-part taxon-name-part-type="species" reg="bracteata">bracteata</tp:taxon-name-part></tp:taxon-name></italic> and <italic><tp:taxon-name><tp:taxon-name-part taxon-name-part-type="genus" reg="Premna">P.</tp:taxon-name-part> <tp:taxon-name-part taxon-name-part-type="species" reg="interrupta">interrupta</tp:taxon-name-part></tp:taxon-name></italic> in having larger leaves (Figure <xref ref-type="fig" rid="F3">3</xref>), nearly glabrous branchlets, petioles and inflorescences (Table <xref ref-type="table" rid="T1">1</xref>).</p><fig id="F3" position="float" orientation="portrait"><label>Figure 3.</label><caption><p>Box plots of two quantitative characters, leaf length (<bold>A</bold>) and leaf width (<bold>B</bold>), of <italic><tp:taxon-name><tp:taxon-name-part taxon-name-part-type="genus" reg="Premna">Premna</tp:taxon-name-part> <tp:taxon-name-part taxon-name-part-type="species" reg="grandipaniculata">grandipaniculata</tp:taxon-name-part></tp:taxon-name></italic>, <italic><tp:taxon-name><tp:taxon-name-part taxon-name-part-type="genus" reg="Premna">P.</tp:taxon-name-part> <tp:taxon-name-part taxon-name-part-type="species" reg="bracteata">bracteata</tp:taxon-name-part></tp:taxon-name></italic> and <italic><tp:taxon-name><tp:taxon-name-part taxon-name-part-type="genus" reg="Premna">P.</tp:taxon-name-part> <tp:taxon-name-part taxon-name-part-type="species" reg="interrupta">interrupta</tp:taxon-name-part></tp:taxon-name></italic>. The boxes (rectangle region) represent the interquartile range and the whiskers (vertical line) represent the range excluding the outliers (circles). The three upper, middle and lower lines on the boxes represent the 75%, 50% and 25% of the variables, respectively. The upper and lower ends of the whiskers represent the maximum and minimum values of the variables, respectively. The circles represent the single value, where the variable value exceeds 1.5 times the difference between the 75% and 25%.</p></caption><graphic xmlns:xlink="http://www.w3.org/1999/xlink" xlink:href="phytokeys-94-117-g003.jpg" position="float" orientation="portrait" xlink:type="simple" id="oo_182252.jpg"/></fig><!--PageBreak--><!--PageBreak--><p>Geographically, <italic><tp:taxon-name><tp:taxon-name-part taxon-name-part-type="genus" reg="Premna">P.</tp:taxon-name-part> <tp:taxon-name-part taxon-name-part-type="species" reg="bracteata">bracteata</tp:taxon-name-part></tp:taxon-name></italic> is mainly recorded from the southern and eastern slopes of the Himalayas with several collections from Bangladesh, Bhutan, Myanmar, north eastern India and southeast Tibet of China and has also been collected from a rare and isolated population in Xishuangbanna, south Yunnan of China (Chen and Gilbert 1994, <xref ref-type="bibr" rid="B4">Govaerts et al. 2008</xref>, unpublished data). <italic><tp:taxon-name><tp:taxon-name-part taxon-name-part-type="genus" reg="Premna">Premna</tp:taxon-name-part> <tp:taxon-name-part taxon-name-part-type="species" reg="interrupta">interrupta</tp:taxon-name-part></tp:taxon-name></italic> frequently occurs from southwest China (Guangxi, Guizhou, Sichuan, Xizang and Yunnan provinces) to southern and south east Asia (Bangladesh, Bhutan, Cambodia, Laos, Myanmar, north eastern India, Nepal, Peninsular Malaysia, Thailand and Vietnam) (Chen and Gilbert 1994, <xref ref-type="bibr" rid="B4">Govaerts et al. 2008</xref>). In Myanmar, <italic><tp:taxon-name><tp:taxon-name-part taxon-name-part-type="genus" reg="Premna">P.</tp:taxon-name-part> <tp:taxon-name-part taxon-name-part-type="species" reg="bracteata">bracteata</tp:taxon-name-part></tp:taxon-name></italic> is recorded from Chin, Mandalay and Sagaing, while <italic><tp:taxon-name><tp:taxon-name-part taxon-name-part-type="genus" reg="Premna">P.</tp:taxon-name-part> <tp:taxon-name-part taxon-name-part-type="species" reg="interrupta">interrupta</tp:taxon-name-part></tp:taxon-name></italic> from Kachin, Rakhine and Sagaing (<xref ref-type="bibr" rid="B5">Kress et al. 2003</xref>). In Kachin States, the distribution of <italic><tp:taxon-name><tp:taxon-name-part taxon-name-part-type="genus" reg="Premna">P.</tp:taxon-name-part> <tp:taxon-name-part taxon-name-part-type="species" reg="interrupta">interrupta</tp:taxon-name-part></tp:taxon-name></italic> overlaps that of <italic><tp:taxon-name><tp:taxon-name-part taxon-name-part-type="genus" reg="Premna">P.</tp:taxon-name-part> <tp:taxon-name-part taxon-name-part-type="species" reg="grandipaniculata">grandipaniculata</tp:taxon-name-part></tp:taxon-name></italic> and their habitat and habit are also similar, but <italic><tp:taxon-name><tp:taxon-name-part taxon-name-part-type="genus" reg="Premna">P.</tp:taxon-name-part> <tp:taxon-name-part taxon-name-part-type="species" reg="grandipaniculata">grandipaniculata</tp:taxon-name-part></tp:taxon-name></italic> significantly differs from <italic><tp:taxon-name><tp:taxon-name-part taxon-name-part-type="genus" reg="Premna">P.</tp:taxon-name-part> <tp:taxon-name-part taxon-name-part-type="species" reg="interrupta">interrupta</tp:taxon-name-part></tp:taxon-name></italic> in morphology as mentioned above.</p></tp:treatment-sec><tp:treatment-sec><!--Section generated to contain objects referenced in tp:taxon-treatment.--><table-wrap id="T1" position="float" orientation="portrait"><label>Table 1.</label><caption><p>Morphological comparisons amongst <italic><tp:taxon-name><tp:taxon-name-part taxon-name-part-type="genus" reg="Premna">Premna</tp:taxon-name-part> <tp:taxon-name-part taxon-name-part-type="species" reg="grandipaniculata">grandipaniculata</tp:taxon-name-part></tp:taxon-name></italic>, <italic><tp:taxon-name><tp:taxon-name-part taxon-name-part-type="genus" reg="Premna">P.</tp:taxon-name-part> <tp:taxon-name-part taxon-name-part-type="species" reg="bracteata">bracteata</tp:taxon-name-part></tp:taxon-name></italic> and <italic><tp:taxon-name><tp:taxon-name-part taxon-name-part-type="genus" reg="Premna">P.</tp:taxon-name-part> <tp:taxon-name-part taxon-name-part-type="species" reg="interrupta">interrupta</tp:taxon-name-part></tp:taxon-name></italic>.</p></caption><table id="TID0EADAC" rules="all"><tbody><tr><th rowspan="1" colspan="1">Taxonomic traits</th><th rowspan="1" colspan="1">
                <italic><tp:taxon-name><tp:taxon-name-part taxon-name-part-type="genus" reg="Premna">P.</tp:taxon-name-part> <tp:taxon-name-part taxon-name-part-type="species" reg="grandipaniculata">grandipaniculata</tp:taxon-name-part></tp:taxon-name></italic>
              </th><th rowspan="1" colspan="1">
                <italic><tp:taxon-name><tp:taxon-name-part taxon-name-part-type="genus" reg="Premna">P.</tp:taxon-name-part> <tp:taxon-name-part taxon-name-part-type="species" reg="bracteata">bracteata</tp:taxon-name-part></tp:taxon-name></italic>
              </th><th rowspan="1" colspan="1">
                <italic><tp:taxon-name><tp:taxon-name-part taxon-name-part-type="genus" reg="Premna">P.</tp:taxon-name-part> <tp:taxon-name-part taxon-name-part-type="species" reg="interrupta">interrupta</tp:taxon-name-part></tp:taxon-name></italic>
              </th></tr><tr><td rowspan="1" colspan="1">
                <bold>Habitat</bold>
              </td><td rowspan="1" colspan="1">large climbers</td><td rowspan="1" colspan="1">small trees</td><td rowspan="1" colspan="1">erect to climbing shrubs</td></tr><tr><td rowspan="1" colspan="1">
                <bold>Indumentum</bold>
              </td><td rowspan="1" colspan="1">nearly glabrous throughout</td><td rowspan="1" colspan="1">branchlets, petioles, leaf veins and inflorescences densely pubescent</td><td rowspan="1" colspan="1">branchlets, petioles, leaf veins and inflorescences densely pubescent</td></tr><tr><td rowspan="1" colspan="1">
                <bold>Leaves (length</bold> × <bold>width)</bold></td><td rowspan="1" colspan="1">14–23 × 10.5–17.5 cm, leathery, broadly ovate to subrounded, base subrounded, rounded to slightly cordate, apex acute</td><td rowspan="1" colspan="1">6.5–17 × 5.5–10 cm, subleathery, oblong to ovate, base broadly cuneate to subrounded, apex abruptly acuminate or rarely obtuse</td><td rowspan="1" colspan="1">6.0–12 × 4.0–7.5 cm, papery to subleathery, rhomboid-elliptic, ovate-oblong to obovate, base acuminate, cuneate to broadly cuneate, apex acuminate, acute or rarely obtuse</td></tr><tr><td rowspan="1" colspan="1">
                <bold>Inflorescence</bold>
              </td><td rowspan="1" colspan="1">a large complicated panicle with 4–6 pairs of secondary branches and 2–3 pairs of tertiary branches, terminal branches are spike-like thyrses with sessile cymes</td><td rowspan="1" colspan="1">a panicle with 2–4 pairs secondary branches, each is a spike-like thyrse with sessile cymes</td><td rowspan="1" colspan="1">a single spike-like thyrse formed by sessile cymes</td></tr></tbody></table></table-wrap></tp:treatment-sec><ref-list><ref id="B7"><mixed-citation xmlns:xlink="http://www.w3.org/1999/xlink" xlink:type="simple">
          <institution xlink:type="simple">IUCN</institution> (<year>2012</year>) IUCN Red List Categories and Criteria, Version 3.1 (2<sup>nd</sup> edn). Gland and Cambridge, 32 pp.</mixed-citation></ref><ref id="B4"><mixed-citation xmlns:xlink="http://www.w3.org/1999/xlink" xlink:type="simple">
          <person-group><name name-style="western"><surname>Govaerts</surname><given-names>R</given-names></name><name name-style="western"><surname>Paton</surname><given-names>A</given-names></name><name name-style="western"><surname>Harvey</surname><given-names>Y</given-names></name><name name-style="western"><surname>Navarro</surname><given-names>T</given-names></name></person-group> (<year>2008</year>) World Checklist of <tp:taxon-name><tp:taxon-name-part taxon-name-part-type="family">Lamiaceae</tp:taxon-name-part></tp:taxon-name>. The Board of Trunsteens of the Royal Botanic Gardens, Kew, published on the Internet. Available from: <ext-link xlink:type="simple" ext-link-type="uri" xlink:href="http://www.kew.org/wcsp/[accessed">http://www.kew.org/wcsp/[accessed</ext-link> 2 November 2017]</mixed-citation></ref><ref id="B5"><mixed-citation xmlns:xlink="http://www.w3.org/1999/xlink" xlink:type="simple">
          <person-group><name name-style="western"><surname>Kress</surname><given-names>WJ</given-names></name><name name-style="western"><surname>DeFilipps</surname><given-names>RA</given-names></name><name name-style="western"><surname>Farr</surname><given-names>E</given-names></name><name name-style="western"><surname>Yin</surname><given-names>Yin Kyi D</given-names></name></person-group> (<year>2003</year>) <article-title>A checklist of the trees, shrubs, herbs and climbers of Myanmar (revised from the original works by JH Lace, R. Rodger, HG Hundley and U Chit Ko Ko on the “List of trees, shrubs, herbs and principal climbers etc. recorded from Burma”).</article-title> <source>Contributions from the United States National Herbarium</source> <volume>45</volume>: <fpage>1</fpage>–<lpage>590</lpage>.</mixed-citation></ref></ref-list></tp:taxon-treatment>
